# Supplementary material for: Potential Hypotheses Predicting Leaf Litter Nitrogen and Phosphorus Patterns at the Global Scale
Source: Plants (Basel). 2025 Nov 1;14(21):3356. doi: 10.3390/plants14213356 (PMC12608345; doi:10.3390/plants14213356)
Supplement: Supplementary file 1 [file plants-14-03356-s001.zip]

Archive with 1 entries (1 files):
- plants-3753486-supplementary.pdf
